# Supplementary material for: Performance of Dried Blood Spot Samples in SARS-CoV-2 Serolomics
Source: Microorganisms. 2022 Jun 29;10(7):1311. doi: 10.3390/microorganisms10071311 (PMC9322257; doi:10.3390/microorganisms10071311)
Supplement: Supplementary file 1 [file microorganisms-10-01311-s001.zip]

Archive with 1 entries (1 files):
- microorganisms-1731370-supplementary.pdf
